# Supplementary material for: High CD133 expression in proximal tubular cells in diabetic kidney disease: good or bad?
Source: J Transl Med. 2024 Feb 16;22:159. doi: 10.1186/s12967-024-04950-0 (PMC10870558; doi:10.1186/s12967-024-04950-0)
Supplement: Supplementary file 4 — Additional file 4: Table S1. The top 200 genes that were positively correlated with CD133 in the GSE131882 dataset. [file 12967_2024_4950_MOESM4_ESM.xlsx]

## Sheet: Sheet1
Number	geneSymbol	gene_ConvertName	pearsonCorr
1	ENSG00000100201	DDX17	0.557672
2	ENSG00000251349	MSANTD3-TMEFF1	0.553397
3	ENSG00000182575	NXPH3	0.553397
4	ENSG00000153093	ACOXL	0.550122
5	ENSG00000137845	ADAM10	0.532599
6	ENSG00000181722	ZBTB20	0.524158
7	ENSG00000188313	PLSCR1	0.517329
8	ENSG00000041982	TNC	0.509757
9	ENSG00000006047	YBX2	0.502387
10	ENSG00000075673	ATP12A	0.502387
11	ENSG00000114124	GRK7	0.502387
12	ENSG00000130751	NPAS1	0.502387
13	ENSG00000164556	FAM183BP	0.502387
14	ENSG00000166363	OR10A5	0.502387
15	ENSG00000166856	GPR182	0.502387
16	ENSG00000173825	TIGD3	0.502387
17	ENSG00000188783	PRELP	0.502387
18	ENSG00000166482	MFAP4	0.502387
19	ENSG00000273079	GRIN2B	0.498469
20	ENSG00000228723	SRGAP3-AS2	0.495396
21	ENSG00000111644	ACRBP	0.491334
22	ENSG00000247774	PCED1B-AS1	0.487077
23	ENSG00000169429	CXCL8	0.481264
24	ENSG00000164830	OXR1	0.473544
25	ENSG00000198889	DCAF12L1	0.472633
26	ENSG00000166803	PCLAF	0.472248
27	ENSG00000140416	TPM1	0.471847
28	ENSG00000124786	SLC35B3	0.471448
29	ENSG00000169908	TM4SF1	0.460427
30	ENSG00000139278	GLIPR1	0.4593
31	ENSG00000251562	MALAT1	0.459254
32	ENSG00000230006	ANKRD36BP2	0.459225
33	ENSG00000108691	CCL2	0.45543
34	ENSG00000122870	BICC1	0.452034
35	ENSG00000124875	CXCL6	0.447128
36	ENSG00000197410	DCHS2	0.443874
37	ENSG00000128534	LSM8	0.443734
38	ENSG00000100092	SH3BP1	0.443159
39	ENSG00000170927	PKHD1	0.440301
40	ENSG00000245149	RNF139-AS1	0.439909
41	ENSG00000164440	TXLNB	0.438747
42	ENSG00000135318	NT5E	0.437757
43	ENSG00000185650	ZFP36L1	0.437602
44	ENSG00000204010	IFIT1B	0.434331
45	ENSG00000164929	BAALC	0.430501
46	ENSG00000072195	SPEG	0.429692
47	ENSG00000148120	AOPEP	0.429675
48	ENSG00000171234	UGT2B7	0.4258
49	ENSG00000113356	POLR3G	0.423626
50	ENSG00000163739	CXCL1	0.42358
51	ENSG00000148848	ADAM12	0.42309
52	ENSG00000095110	NXPE1	0.419327
53	ENSG00000113361	CDH6	0.418986
54	ENSG00000102007	PLP2	0.418425
55	ENSG00000235505	CASP17P	0.416937
56	ENSG00000244754	N4BP2L2	0.41292
57	ENSG00000102780	DGKH	0.411331
58	ENSG00000129116	PALLD	0.409262
59	ENSG00000127483	HP1BP3	0.407609
60	ENSG00000137962	ARHGAP29	0.407503
61	ENSG00000164329	TENT2	0.406882
62	ENSG00000243902	ELFN2	0.406562
63	ENSG00000131051	RBM39	0.404803
64	ENSG00000065534	MYLK	0.40321
65	ENSG00000125618	PAX8	0.401721
66	ENSG00000145632	PLK2	0.401647
67	ENSG00000278053	DDX52	0.401122
68	ENSG00000163946	TASOR	0.401106
69	ENSG00000010244	ZNF207	0.40075
70	ENSG00000230590	FTX	0.398863
71	ENSG00000038427	VCAN	0.398807
72	ENSG00000105778	AVL9	0.397951
73	ENSG00000172264	MACROD2	0.39764
74	ENSG00000100557	CCDC198	0.395152
75	ENSG00000162409	PRKAA2	0.395015
76	ENSG00000101160	CTSZ	0.394977
77	ENSG00000149294	NCAM1	0.39497
78	ENSG00000125726	CD70	0.390594
79	ENSG00000139971	ARMH4	0.390365
80	ENSG00000182492	BGN	0.386847
81	ENSG00000163453	IGFBP7	0.384737
82	ENSG00000142192	APP	0.383075
83	ENSG00000263001	GTF2I	0.381879
84	ENSG00000107815	TWNK	0.381227
85	ENSG00000156011	PSD3	0.380832
86	ENSG00000146038	DCDC2	0.380616
87	ENSG00000151914	DST	0.37874
88	ENSG00000119314	PTBP3	0.378707
89	ENSG00000134769	DTNA	0.377552
90	ENSG00000067445	TRO	0.377253
91	ENSG00000182177	ASB18	0.377144
92	ENSG00000154175	ABI3BP	0.37698
93	ENSG00000133226	SRRM1	0.374673
94	ENSG00000140859	KIFC3	0.374425
95	ENSG00000134709	HOOK1	0.37419
96	ENSG00000183049	CAMK1D	0.374012
97	ENSG00000132718	SYT11	0.373105
98	ENSG00000162670	BRINP3	0.373079
99	ENSG00000132485	ZRANB2	0.372874
100	ENSG00000171408	PDE7B	0.371819
101	ENSG00000196366	C9orf163	0.370335
102	ENSG00000187726	DNAJB13	0.369783
103	ENSG00000117335	CD46	0.369523
104	ENSG00000145012	LPP	0.368884
105	ENSG00000158427	TMSB15B	0.368262
106	ENSG00000213625	LEPROT	0.367984
107	ENSG00000108848	LUC7L3	0.367977
108	ENSG00000168385	SEPTIN2	0.36785
109	ENSG00000147642	SYBU	0.367109
110	ENSG00000139163	ETNK1	0.366426
111	ENSG00000205090	TMEM240	0.365284
112	ENSG00000091972	CD200	0.365214
113	ENSG00000100320	RBFOX2	0.363638
114	ENSG00000136156	ITM2B	0.363338
115	ENSG00000169398	PTK2	0.363257
116	ENSG00000134369	NAV1	0.361599
117	ENSG00000214944	ARHGEF28	0.360921
118	ENSG00000163359	COL6A3	0.36091
119	ENSG00000162783	IER5	0.360769
120	ENSG00000137441	FGFBP2	0.359414
121	ENSG00000138639	ARHGAP24	0.359252
122	ENSG00000115392	FANCL	0.359047
123	ENSG00000123636	BAZ2B	0.358751
124	ENSG00000126878	AIF1L	0.358058
125	ENSG00000119685	TTLL5	0.357936
126	ENSG00000109046	WSB1	0.355294
127	ENSG00000171243	SOSTDC1	0.355155
128	ENSG00000063180	CA11	0.355121
129	ENSG00000127334	DYRK2	0.354554
130	ENSG00000151883	PARP8	0.354074
131	ENSG00000078328	RBFOX1	0.353927
132	ENSG00000066933	MYO9A	0.353552
133	ENSG00000196781	TLE1	0.353529
134	ENSG00000162999	DUSP19	0.352828
135	ENSG00000123612	ACVR1C	0.351718
136	ENSG00000185630	PBX1	0.35156
137	ENSG00000115252	PDE1A	0.351275
138	ENSG00000198610	AKR1C4	0.351114
139	ENSG00000185088	RPS27L	0.350363
140	ENSG00000132122	SPATA6	0.350055
141	ENSG00000182326	C1S	0.349946
142	ENSG00000179195	ZNF664	0.349796
143	ENSG00000124222	STX16	0.349771
144	ENSG00000135205	CCDC146	0.349423
145	ENSG00000101958	GLRA2	0.349042
146	ENSG00000157106	SMG1	0.348787
147	ENSG00000204389	HSPA1A	0.348092
148	ENSG00000165609	NUDT5	0.348081
149	ENSG00000163915	IGF2BP2-AS1	0.347522
150	ENSG00000139174	PRICKLE1	0.347117
151	ENSG00000113645	WWC1	0.346649
152	ENSG00000132424	PNISR	0.346171
153	ENSG00000121858	TNFSF10	0.346026
154	ENSG00000108309	RUNDC3A	0.345334
155	ENSG00000105855	ITGB8	0.345174
156	ENSG00000086598	TMED2	0.344606
157	ENSG00000164627	KIF6	0.344167
158	ENSG00000139178	C1RL	0.344128
159	ENSG00000168300	PCMTD1	0.343035
160	ENSG00000003402	CFLAR	0.343022
161	ENSG00000011295	TTC19	0.342172
162	ENSG00000188647	PTAR1	0.341233
163	ENSG00000135164	DMTF1	0.340833
164	ENSG00000256073	URB1-AS1	0.340553
165	ENSG00000197217	ENTPD4	0.340272
166	ENSG00000241684	ADAMTS9-AS2	0.34012
167	ENSG00000163125	RPRD2	0.339785
168	ENSG00000244306	DUXAP10	0.338846
169	ENSG00000204406	MBD5	0.338487
170	ENSG00000166912	MTMR10	0.338135
171	ENSG00000165898	ISCA2	0.337771
172	ENSG00000166394	CYB5R2	0.337385
173	ENSG00000138674	SEC31A	0.337276
174	ENSG00000156140	ADAMTS3	0.336796
175	ENSG00000111605	CPSF6	0.336638
176	ENSG00000171044	XKR6	0.336377
177	ENSG00000117616	RSRP1	0.335881
178	ENSG00000143198	MGST3	0.335641
179	ENSG00000005700	IBTK	0.335197
180	ENSG00000165181	SHOC1	0.335144
181	ENSG00000120093	HOXB3	0.335139
182	ENSG00000162695	SLC30A7	0.335101
183	ENSG00000116209	TMEM59	0.333781
184	ENSG00000127603	MACF1	0.332941
185	ENSG00000146247	PHIP	0.33285
186	ENSG00000065308	TRAM2	0.332631
187	ENSG00000131374	TBC1D5	0.332248
188	ENSG00000080819	CPOX	0.331631
189	ENSG00000137393	RNF144B	0.331102
190	ENSG00000103175	WFDC1	0.330733
191	ENSG00000213096	ZNF254	0.330725
192	ENSG00000166189	HPS6	0.330296
193	ENSG00000204217	BMPR2	0.330241
194	ENSG00000075292	ZNF638	0.330136
195	ENSG00000196693	ZNF33B	0.329951
196	ENSG00000136883	KIF12	0.328811
197	ENSG00000185467	KPNA7	0.32848
198	ENSG00000006530	AGK	0.327536
199	ENSG00000175455	CCDC14	0.327302
200	ENSG00000086712	TXLNG	0.326952
