# Supplementary material for: High CD133 expression in proximal tubular cells in diabetic kidney disease: good or bad?
Source: J Transl Med. 2024 Feb 16;22:159. doi: 10.1186/s12967-024-04950-0 (PMC10870558; doi:10.1186/s12967-024-04950-0)
Supplement: Supplementary file 5 — Additional file 5: Table S2. A total of 36 GO terms enriched by 200 genes after GO_BP analysis. [file 12967_2024_4950_MOESM5_ESM.xlsx]

## Sheet: 2023-02-07更新 BP
Category	Term	Count	%	PValue	Genes	List Total	Pop Hits	Pop Total	Fold Enrichment	Bonferroni	Benjamini	FDR
GOTERM_BP_DIRECT	GO:0006468~protein phosphorylation	13	6.56566	0.00215058	APP, SMG1, BMPR2, PRKAA2, DYRK2, PLK2, ADAM10, PTK2, MYLK, ACVR1C, GRK7, CCL2, SPEG	176	503	19333	2.83898	0.922345	1	1
GOTERM_BP_DIRECT	GO:0008380~RNA splicing	8	4.0404	0.0023392	RBM39, RBFOX1, RBFOX2, ZRANB2, ZNF638, LUC7L3, PTBP3, SRRM1	176	200	19333	4.39386	0.937954	1	1
GOTERM_BP_DIRECT	GO:0042127~regulation of cell proliferation	7	3.53535	0.00382837	BMPR2, RBFOX2, FANCL, HP1BP3, TNC, IER5, PTK2	176	164	19333	4.68857	0.989464	1	1
GOTERM_BP_DIRECT	GO:0006397~mRNA processing	8	4.0404	0.00406028	RBM39, RBFOX1, RBFOX2, CPSF6, ZRANB2, ZFP36L1, PTBP3, SRRM1	176	221	19333	3.97635	0.992008	1	1
GOTERM_BP_DIRECT	GO:0010628~positive regulation of gene expression	12	6.06061	0.00844581	APP, PLSCR1, TLE1, BMPR2, CXCL8, TNC, ITGB8, KPNA7, TMED2, FTX, CD46, HSPA1A	176	525	19333	2.51078	0.999958	1	1
GOTERM_BP_DIRECT	GO:0007155~cell adhesion	12	6.06061	0.0124299	CDH6, MFAP4, APP, VCAN, DST, ADAM12, TNC, ITGB8, CCL2, COL6A3, IGFBP7, NCAM1	176	555	19333	2.37506	1	1	1
GOTERM_BP_DIRECT	GO:0007399~nervous system development	10	5.05051	0.013502	APP, MBD5, RBFOX1, RBFOX2, CAMK1D, ACVR1C, NAV1, CXCL1, BRINP3, ITM2B	176	415	19333	2.64691	1	1	1
GOTERM_BP_DIRECT	GO:0042060~wound healing	5	2.52525	0.0143331	MACF1, DST, TPM1, TNC, CFLAR	176	103	19333	5.33236	1	1	1
GOTERM_BP_DIRECT	GO:0010288~response to lead ion	3	1.51515	0.0152817	APP, PLSCR1, CPOX	176	21	19333	15.6924	1	1	1
GOTERM_BP_DIRECT	GO:0007229~integrin-mediated signaling pathway	5	2.52525	0.0178335	ADAMTS3, DST, ITGB8, ADAM10, PTK2	176	110	19333	4.99303	1	1	1
GOTERM_BP_DIRECT	GO:0030155~regulation of cell adhesion	4	2.0202	0.0186661	PKHD1, CXCL8, TNC, PTK2	176	62	19333	7.08688	1	1	1
GOTERM_BP_DIRECT	GO:0045821~positive regulation of glycolytic process	3	1.51515	0.0197323	APP, PRKAA2, ZBTB20	176	24	19333	13.7308	1	1	1
GOTERM_BP_DIRECT	GO:0035556~intracellular signal transduction	10	5.05051	0.0224517	WSB1, CXCL8, PRKAA2, ARHGEF28, DCDC2, ARHGAP29, CXCL1, MYO9A, ASB18, DGKH	176	453	19333	2.42487	1	1	1
GOTERM_BP_DIRECT	GO:0010629~negative regulation of gene expression	8	4.0404	0.0253317	APP, CXCL8, PRKAA2, ITGB8, ADAM10, ZBTB20, KPNA7, CD46	176	316	19333	2.78093	1	1	1
GOTERM_BP_DIRECT	GO:0070098~chemokine-mediated signaling pathway	4	2.0202	0.0256449	CXCL6, CXCL8, CCL2, CXCL1	176	70	19333	6.27695	1	1	1
GOTERM_BP_DIRECT	GO:0006935~chemotaxis	5	2.52525	0.025646	CXCL6, CXCL8, CCL2, CXCL1, PLP2	176	123	19333	4.46531	1	1	1
GOTERM_BP_DIRECT	GO:0044344~cellular response to fibroblast growth factor stimulus	3	1.51515	0.0358059	CXCL8, CCL2, ZFP36L1	176	33	19333	9.98605	1	1	1
GOTERM_BP_DIRECT	GO:0032436~positive regulation of proteasomal ubiquitin-dependent protein catabolic process	4	2.0202	0.0372186	RNF144B, PLK2, PRICKLE1, HSPA1A	176	81	19333	5.42452	1	1	1
GOTERM_BP_DIRECT	GO:0030593~neutrophil chemotaxis	4	2.0202	0.038383	CXCL6, CXCL8, CCL2, CXCL1	176	82	19333	5.35837	1	1	1
GOTERM_BP_DIRECT	GO:0090090~negative regulation of canonical Wnt signaling pathway	5	2.52525	0.0428689	APP, TLE1, SOSTDC1, PRICKLE1, BICC1	176	145	19333	3.78781	1	1	1
GOTERM_BP_DIRECT	GO:0007010~cytoskeleton organization	5	2.52525	0.0437709	DST, PALLD, TPM1, CCL2, PHIP	176	146	19333	3.76187	1	1	1
GOTERM_BP_DIRECT	GO:0043066~negative regulation of apoptotic process	10	5.05051	0.0523074	PKHD1, RNF144B, PRKAA2, CAMK1D, PLK2, ADAM10, PHIP, CFLAR, PTK2, HSPA1A	176	530	19333	2.07258	1	1	1
GOTERM_BP_DIRECT	GO:0010632~regulation of epithelial cell migration	2	1.0101	0.0531037	MACF1, PTK2	176	6	19333	36.6155	1	1	1
GOTERM_BP_DIRECT	GO:2001014~regulation of skeletal muscle cell differentiation	2	1.0101	0.0616775	DDX17, RBFOX1	176	7	19333	31.3847	1	1	1
GOTERM_BP_DIRECT	GO:0046718~viral entry into host cell	4	2.0202	0.065431	PLSCR1, NCAM1, CD46, HSPA1A	176	102	19333	4.30771	1	1	1
GOTERM_BP_DIRECT	GO:0050885~neuromuscular process controlling balance	3	1.51515	0.0701023	APP, RBFOX1, RBFOX2	176	48	19333	6.86541	1	1	1
GOTERM_BP_DIRECT	GO:0070782~phosphatidylserine exposure on apoptotic cell surface	2	1.0101	0.0701742	PLSCR1, XKR6	176	8	19333	27.4616	1	1	1
GOTERM_BP_DIRECT	GO:0034329~cell junction assembly	2	1.0101	0.0701742	SH3BP1, MYO9A	176	8	19333	27.4616	1	1	1
GOTERM_BP_DIRECT	GO:0061844~antimicrobial humoral immune response mediated by antimicrobial peptide	4	2.0202	0.0765009	CXCL6, APP, CXCL8, CXCL1	176	109	19333	4.03107	1	1	1
GOTERM_BP_DIRECT	GO:0071636~positive regulation of transforming growth factor beta production	2	1.0101	0.0785943	CD46, CD200	176	9	19333	24.4104	1	1	1
GOTERM_BP_DIRECT	GO:0043280~positive regulation of cysteine-type endopeptidase activity involved in apoptotic process	3	1.51515	0.0859067	APP, ACVR1C, TNFSF10	176	54	19333	6.10259	1	1	1
GOTERM_BP_DIRECT	GO:0090647~modulation of age-related behavioral decline	2	1.0101	0.0869387	APP, BAZ2B	176	10	19333	21.9693	1	1	1
GOTERM_BP_DIRECT	GO:0032964~collagen biosynthetic process	2	1.0101	0.0869387	ADAMTS3, TRAM2	176	10	19333	21.9693	1	1	1
GOTERM_BP_DIRECT	GO:0001893~maternal placenta development	2	1.0101	0.0869387	BMPR2, TMED2	176	10	19333	21.9693	1	1	1
GOTERM_BP_DIRECT	GO:0051056~regulation of small GTPase mediated signal transduction	4	2.0202	0.0883352	SH3BP1, ARHGEF28, ARHGAP29, MYO9A	176	116	19333	3.78781	1	1	1
GOTERM_BP_DIRECT	GO:0016070~RNA metabolic process	2	1.0101	0.0952079	LSM8, RBFOX2	176	11	19333	19.9721	1	1	1
