# Supplementary material for: High CD133 expression in proximal tubular cells in diabetic kidney disease: good or bad?
Source: J Transl Med. 2024 Feb 16;22:159. doi: 10.1186/s12967-024-04950-0 (PMC10870558; doi:10.1186/s12967-024-04950-0)
Supplement: Supplementary file 7 — Additional file 7: Table S4. A total of 57 GO terms enriched by 51 differential genes in the control group after GO_BP analysis. [file 12967_2024_4950_MOESM7_ESM.xlsx]

## Sheet: CTRL-BP
Category	Term	Count	%	PValue	Genes	List Total	Pop Hits	Pop Total	Fold Enrichment	Bonferroni	Benjamini	FDR
GOTERM_BP_DIRECT	GO:0071356~cellular response to tumor necrosis factor	6	12.2449	3.02318e-05	AKAP12, ZFP36, EDN1, VCAM1, FOS, THBS1	49	146	19333	16.2144	0.0212953	0.0157067	0.0156184
GOTERM_BP_DIRECT	GO:0032496~response to lipopolysaccharide	6	12.2449	4.41198e-05	AKAP12, EDN1, VCAM1, UMOD, FOS, SOD2	49	158	19333	14.983	0.0309257	0.0157067	0.0156184
GOTERM_BP_DIRECT	GO:0001666~response to hypoxia	5	10.2041	0.00109209	EGR1, VCAM1, SOD2, THBS1, CRYAB	49	183	19333	10.7801	0.540673	0.25919	0.257733
GOTERM_BP_DIRECT	GO:0043066~negative regulation of apoptotic process	7	14.2857	0.00190616	NUAK2, DUSP1, CCN1, SOD2, THBS1, CRYAB, BIRC3	49	530	19333	5.21105	0.742948	0.339296	0.33739
GOTERM_BP_DIRECT	GO:0007155~cell adhesion	7	14.2857	0.00240197	IL32, PPFIBP1, CLDN4, VCAM1, ITGB8, CCN1, THBS1	49	555	19333	4.97632	0.819542	0.34204	0.340119
GOTERM_BP_DIRECT	GO:0042981~regulation of apoptotic process	5	10.2041	0.0029373	EGR1, TRAF1, ALPK2, ACTB, BIRC3	49	240	19333	8.21981	0.87686	0.34856	0.346601
GOTERM_BP_DIRECT	GO:0032570~response to progesterone	3	6.12245	0.00380339	CLDN4, FOS, THBS1	49	37	19333	31.9906	0.933674	0.367356	0.365292
GOTERM_BP_DIRECT	GO:0030335~positive regulation of cell migration	5	10.2041	0.0041276	EDN1, CLDN4, CCN1, SOD2, THBS1	49	264	19333	7.47256	0.947394	0.367356	0.365292
GOTERM_BP_DIRECT	GO:0033574~response to testosterone	3	6.12245	0.00465338	EDN1, DUSP1, THBS1	49	41	19333	28.8696	0.963881	0.368134	0.366066
GOTERM_BP_DIRECT	GO:0035914~skeletal muscle cell differentiation	3	6.12245	0.00633096	EGR1, FOS, ATF3	49	48	19333	24.6594	0.989132	0.450765	0.448232
GOTERM_BP_DIRECT	GO:0042542~response to hydrogen peroxide	3	6.12245	0.00767342	DUSP1, SOD2, CRYAB	49	53	19333	22.3331	0.99585	0.470989	0.468343
GOTERM_BP_DIRECT	GO:0033209~tumor necrosis factor-mediated signaling pathway	3	6.12245	0.00824326	UMOD, TRAF1, BIRC3	49	55	19333	21.521	0.997243	0.470989	0.468343
GOTERM_BP_DIRECT	GO:0014823~response to activity	3	6.12245	0.00913261	EDN1, FOS, SOD2	49	58	19333	20.4078	0.998544	0.470989	0.468343
GOTERM_BP_DIRECT	GO:0045944~positive regulation of transcription from RNA polymerase II promoter	9	18.3673	0.00926102	EGR1, EDN1, KLF6, PLSCR1, ELF3, FOS, CCN1, ATF3, FSTL3	49	1210	19333	2.93468	0.998673	0.470989	0.468343
GOTERM_BP_DIRECT	GO:0043154~negative regulation of cysteine-type endopeptidase activity involved in apoptotic process	3	6.12245	0.0127392	THBS1, CRYAB, BIRC3	49	69	19333	17.1544	0.999891	0.604686	0.601288
GOTERM_BP_DIRECT	GO:0008217~regulation of blood pressure	3	6.12245	0.0168657	EDN1, UMOD, SOD2	49	80	19333	14.7957	0.999995	0.750524	0.746308
GOTERM_BP_DIRECT	GO:0032868~response to insulin	3	6.12245	0.0189053	EGR1, TNFSF10, FOS	49	85	19333	13.9253	0.999999	0.754268	0.750031
GOTERM_BP_DIRECT	GO:0006954~inflammatory response	5	10.2041	0.0190686	ELF3, NFKBIZ, UMOD, FOS, THBS1	49	413	19333	4.77665	0.999999	0.754268	0.750031
GOTERM_BP_DIRECT	GO:0009410~response to xenobiotic stimulus	4	8.16327	0.0221571	UMOD, FOS, SOD2, THBS1	49	242	19333	6.5215	1	0.800442	0.795945
GOTERM_BP_DIRECT	GO:0070294~renal sodium ion absorption	2	4.08163	0.0245581	EDN1, UMOD	49	10	19333	78.9102	1	0.800442	0.795945
GOTERM_BP_DIRECT	GO:0007179~transforming growth factor beta receptor signaling pathway	3	6.12245	0.0260818	GDF15, ITGB8, FOS	49	101	19333	11.7193	1	0.800442	0.795945
GOTERM_BP_DIRECT	GO:1902476~chloride transmembrane transport	3	6.12245	0.026562	SLC12A3, CLDN4, ANO9	49	102	19333	11.6044	1	0.800442	0.795945
GOTERM_BP_DIRECT	GO:0035456~response to interferon-beta	2	4.08163	0.0269812	IFITM3, PLSCR1	49	11	19333	71.7365	1	0.800442	0.795945
GOTERM_BP_DIRECT	GO:0002544~chronic inflammatory response	2	4.08163	0.0269812	VCAM1, THBS1	49	11	19333	71.7365	1	0.800442	0.795945
GOTERM_BP_DIRECT	GO:0017121~phospholipid scrambling	2	4.08163	0.0318097	VMP1, PLSCR1	49	13	19333	60.7002	1	0.90594	0.90085
GOTERM_BP_DIRECT	GO:0006955~immune response	5	10.2041	0.033425	IL32, IFITM3, TNFSF10, ITGB8, THBS1	49	492	19333	4.00966	1	0.91533	0.910188
GOTERM_BP_DIRECT	GO:0006468~protein phosphorylation	5	10.2041	0.0358164	SLC12A3, EDN1, NUAK2, PDK4, ALPK2	49	503	19333	3.92198	1	0.918522	0.913362
GOTERM_BP_DIRECT	GO:0042493~response to drug	4	8.16327	0.0361216	UMOD, FOS, SOD2, THBS1	49	293	19333	5.38636	1	0.918522	0.913362
GOTERM_BP_DIRECT	GO:0032897~negative regulation of viral transcription	2	4.08163	0.0390085	IFITM3, ZFP36	49	16	19333	49.3189	1	0.925801	0.9206
GOTERM_BP_DIRECT	GO:0006885~regulation of pH	2	4.08163	0.0390085	EDN1, PDK4	49	16	19333	49.3189	1	0.925801	0.9206
GOTERM_BP_DIRECT	GO:0010628~positive regulation of gene expression	5	10.2041	0.0408928	IL32, EGR1, PLSCR1, ITGB8, ATF3	49	525	19333	3.75763	1	0.939215	0.933938
GOTERM_BP_DIRECT	GO:0051726~regulation of cell cycle	4	8.16327	0.0463783	DUSP1, THBS1, ACTB, BIRC3	49	324	19333	4.871	1	1	0.995781
GOTERM_BP_DIRECT	GO:0009416~response to light stimulus	2	4.08163	0.0485254	DUSP1, FOS	49	20	19333	39.4551	1	1	0.995781
GOTERM_BP_DIRECT	GO:0035994~response to muscle stretch	2	4.08163	0.0485254	EDN1, FOS	49	20	19333	39.4551	1	1	0.995781
GOTERM_BP_DIRECT	GO:0055075~potassium ion homeostasis	2	4.08163	0.0532491	SLC12A3, UMOD	49	22	19333	35.8683	1	1	0.995781
GOTERM_BP_DIRECT	GO:0042554~superoxide anion generation	2	4.08163	0.05795	EDN1, SOD2	49	24	19333	32.8793	1	1	0.995781
GOTERM_BP_DIRECT	GO:0006357~regulation of transcription from RNA polymerase II promoter	9	18.3673	0.0600625	EGR1, KLF6, ELF3, FOS, SOD2, ATF3, ACTB, FSTL3, CREB5	49	1723	19333	2.06092	1	1	0.995781
GOTERM_BP_DIRECT	GO:0035902~response to immobilization stress	2	4.08163	0.0626279	FOS, SOD2	49	26	19333	30.3501	1	1	0.995781
GOTERM_BP_DIRECT	GO:0006915~apoptotic process	5	10.2041	0.063271	PLSCR1, NUAK2, TNFSF10, TRAF1, BIRC3	49	607	19333	3.25001	1	1	0.995781
GOTERM_BP_DIRECT	GO:2001238~positive regulation of extrinsic apoptotic signaling pathway	2	4.08163	0.0649584	TNFSF10, G0S2	49	27	19333	29.226	1	1	0.995781
GOTERM_BP_DIRECT	GO:0071385~cellular response to glucocorticoid stimulus	2	4.08163	0.0649584	ZFP36, EDN1	49	27	19333	29.226	1	1	0.995781
GOTERM_BP_DIRECT	GO:0071398~cellular response to fatty acid	2	4.08163	0.0672831	EDN1, PDK4	49	28	19333	28.1822	1	1	0.995781
GOTERM_BP_DIRECT	GO:0010259~multicellular organism aging	2	4.08163	0.0672831	EDN1, CRYAB	49	28	19333	28.1822	1	1	0.995781
GOTERM_BP_DIRECT	GO:0006506~GPI anchor biosynthetic process	2	4.08163	0.0696022	PIGQ, PGAP4	49	29	19333	27.2104	1	1	0.995781
GOTERM_BP_DIRECT	GO:0061436~establishment of skin barrier	2	4.08163	0.0696022	UGCG, CLDN4	49	29	19333	27.2104	1	1	0.995781
GOTERM_BP_DIRECT	GO:0018149~peptide cross-linking	2	4.08163	0.0719157	F13A1, THBS1	49	30	19333	26.3034	1	1	0.995781
GOTERM_BP_DIRECT	GO:0032870~cellular response to hormone stimulus	2	4.08163	0.0719157	DUSP1, FOS	49	30	19333	26.3034	1	1	0.995781
GOTERM_BP_DIRECT	GO:0051602~response to electrical stimulus	2	4.08163	0.0742235	AKAP12, SOD2	49	31	19333	25.4549	1	1	0.995781
GOTERM_BP_DIRECT	GO:0071480~cellular response to gamma radiation	2	4.08163	0.0742235	EGR1, CRYAB	49	31	19333	25.4549	1	1	0.995781
GOTERM_BP_DIRECT	GO:0007159~leukocyte cell-cell adhesion	2	4.08163	0.0765258	VCAM1, UMOD	49	32	19333	24.6594	1	1	0.995781
GOTERM_BP_DIRECT	GO:0007568~aging	3	6.12245	0.0844531	VCAM1, FOS, SOD2	49	195	19333	6.07002	1	1	0.995781
GOTERM_BP_DIRECT	GO:0010043~response to zinc ion	2	4.08163	0.0856787	VCAM1, SOD2	49	36	19333	21.9195	1	1	0.995781
GOTERM_BP_DIRECT	GO:0072593~reactive oxygen species metabolic process	2	4.08163	0.0856787	PDK4, CCN1	49	36	19333	21.9195	1	1	0.995781
GOTERM_BP_DIRECT	GO:0034614~cellular response to reactive oxygen species	2	4.08163	0.0902218	TPM1, FOS	49	38	19333	20.7658	1	1	0.995781
GOTERM_BP_DIRECT	GO:0007165~signal transduction	7	14.2857	0.0923076	IL32, AKAP12, SLC12A3, RRAD, GDF15, TNFSF10, CCN1	49	1268	19333	2.17812	1	1	0.995781
GOTERM_BP_DIRECT	GO:0035094~response to nicotine	2	4.08163	0.0947427	EDN1, VCAM1	49	40	19333	19.7276	1	1	0.995781
GOTERM_BP_DIRECT	GO:0042594~response to starvation	2	4.08163	0.0992417	ZFP36, PDK4	49	42	19333	18.7881	1	1	0.995781
