# Supplementary material for: High CD133 expression in proximal tubular cells in diabetic kidney disease: good or bad?
Source: J Transl Med. 2024 Feb 16;22:159. doi: 10.1186/s12967-024-04950-0 (PMC10870558; doi:10.1186/s12967-024-04950-0)
Supplement: Supplementary file 8 — Additional file 8: Table S5. A total of 50 GO terms enriched by 34 differential genes in the DKD group after GO_BP analysis. [file 12967_2024_4950_MOESM8_ESM.xlsx]

## Sheet: DKD-BP
Category	Term	Count	%	PValue	Genes	List Total	Pop Hits	Pop Total	Fold Enrichment	Bonferroni	Benjamini	FDR
GOTERM_BP_DIRECT	GO:0042026~protein refolding	3	9.09091	0.000777548	CRYAB, HSPA1B, HSPA1A	33	25	19333	70.3018	0.290936	0.343676	0.342121
GOTERM_BP_DIRECT	GO:0043066~negative regulation of apoptotic process	6	18.1818	0.00165844	KRT18, THBS1, CRYAB, HSPA1B, HSPA1A, VEGFA	33	530	19333	6.63225	0.519842	0.366516	0.364858
GOTERM_BP_DIRECT	GO:0001666~response to hypoxia	4	12.1212	0.00338161	HSD11B2, THBS1, CRYAB, VEGFA	33	183	19333	12.8054	0.776245	0.397755	0.395955
GOTERM_BP_DIRECT	GO:0034605~cellular response to heat	3	9.09091	0.00359959	THBS1, HSPA1B, HSPA1A	33	54	19333	32.5471	0.796866	0.397755	0.395955
GOTERM_BP_DIRECT	GO:0050821~protein stabilization	4	12.1212	0.0056531	AFM, CRYAB, HSPA1B, HSPA1A	33	220	19333	10.6518	0.918386	0.428061	0.426124
GOTERM_BP_DIRECT	GO:0043154~negative regulation of cysteine-type endopeptidase activity involved in apoptotic process	3	9.09091	0.00581078	THBS1, CRYAB, VEGFA	33	69	19333	25.4717	0.923911	0.428061	0.426124
GOTERM_BP_DIRECT	GO:0070434~positive regulation of nucleotide-binding oligomerization domain containing 2 signaling pathway	2	6.06061	0.0082495	HSPA1B, HSPA1A	33	5	19333	234.339	0.974304	0.438292	0.436309
GOTERM_BP_DIRECT	GO:0070370~cellular heat acclimation	2	6.06061	0.0082495	HSPA1B, HSPA1A	33	5	19333	234.339	0.974304	0.438292	0.436309
GOTERM_BP_DIRECT	GO:0006936~muscle contraction	3	9.09091	0.00929816	CALD1, TPM1, CRYAB	33	88	19333	19.9721	0.983901	0.438292	0.436309
GOTERM_BP_DIRECT	GO:0030324~lung development	3	9.09091	0.00991611	SREBF1, FSTL3, VEGFA	33	91	19333	19.3137	0.987781	0.438292	0.436309
GOTERM_BP_DIRECT	GO:0090063~positive regulation of microtubule nucleation	2	6.06061	0.0131675	HSPA1B, HSPA1A	33	8	19333	146.462	0.997145	0.529095	0.526701
GOTERM_BP_DIRECT	GO:0090084~negative regulation of inclusion body assembly	2	6.06061	0.0164331	HSPA1B, HSPA1A	33	10	19333	117.17	0.99934	0.605284	0.602546
GOTERM_BP_DIRECT	GO:0030308~negative regulation of cell growth	3	9.09091	0.0189497	CRYAB, HSPA1B, HSPA1A	33	128	19333	13.7308	0.999787	0.644291	0.641376
GOTERM_BP_DIRECT	GO:1903265~positive regulation of tumor necrosis factor-mediated signaling pathway	2	6.06061	0.0213118	HSPA1B, HSPA1A	33	13	19333	90.1305	0.999927	0.649538	0.646599
GOTERM_BP_DIRECT	GO:0010273~detoxification of copper ion	2	6.06061	0.026167	MT1F, MT1X	33	16	19333	73.2311	0.999992	0.649538	0.646599
GOTERM_BP_DIRECT	GO:0070365~hepatocyte differentiation	2	6.06061	0.026167	KRT18, PCK1	33	16	19333	73.2311	0.999992	0.649538	0.646599
GOTERM_BP_DIRECT	GO:0071383~cellular response to steroid hormone stimulus	2	6.06061	0.026167	HSPA1B, HSPA1A	33	16	19333	73.2311	0.999992	0.649538	0.646599
GOTERM_BP_DIRECT	GO:0043129~surfactant homeostasis	2	6.06061	0.0277802	NAPSA, VEGFA	33	17	19333	68.9234	0.999996	0.649538	0.646599
GOTERM_BP_DIRECT	GO:0051092~positive regulation of NF-kappaB transcription factor activity	3	9.09091	0.0290334	TRAF1, HSPA1B, HSPA1A	33	161	19333	10.9164	0.999998	0.649538	0.646599
GOTERM_BP_DIRECT	GO:0031396~regulation of protein ubiquitination	2	6.06061	0.0293909	HSPA1B, HSPA1A	33	18	19333	65.0943	0.999998	0.649538	0.646599
GOTERM_BP_DIRECT	GO:0045926~negative regulation of growth	2	6.06061	0.0309989	MT1F, MT1X	33	19	19333	61.6683	0.999999	0.652453	0.649501
GOTERM_BP_DIRECT	GO:1901673~regulation of mitotic spindle assembly	2	6.06061	0.0390005	HSPA1B, HSPA1A	33	24	19333	48.8207	1	0.67478	0.671726
GOTERM_BP_DIRECT	GO:0032094~response to food	2	6.06061	0.0405932	SREBF1, HSD11B2	33	25	19333	46.8679	1	0.67478	0.671726
GOTERM_BP_DIRECT	GO:0071294~cellular response to zinc ion	2	6.06061	0.0405932	MT1F, MT1X	33	25	19333	46.8679	1	0.67478	0.671726
GOTERM_BP_DIRECT	GO:0032781~positive regulation of ATPase activity	2	6.06061	0.0437707	TPM1, ALDOB	33	27	19333	43.3962	1	0.67478	0.671726
GOTERM_BP_DIRECT	GO:0034620~cellular response to unfolded protein	2	6.06061	0.0453557	HSPA1B, HSPA1A	33	28	19333	41.8463	1	0.67478	0.671726
GOTERM_BP_DIRECT	GO:0071398~cellular response to fatty acid	2	6.06061	0.0453557	SREBF1, PDK4	33	28	19333	41.8463	1	0.67478	0.671726
GOTERM_BP_DIRECT	GO:0071280~cellular response to copper ion	2	6.06061	0.0469381	MT1F, MT1X	33	29	19333	40.4033	1	0.67478	0.671726
GOTERM_BP_DIRECT	GO:0042327~positive regulation of phosphorylation	2	6.06061	0.0500953	THBS1, VEGFA	33	31	19333	37.7967	1	0.67478	0.671726
GOTERM_BP_DIRECT	GO:0006402~mRNA catabolic process	2	6.06061	0.0516702	HSPA1B, HSPA1A	33	32	19333	36.6155	1	0.67478	0.671726
GOTERM_BP_DIRECT	GO:0002040~sprouting angiogenesis	2	6.06061	0.0532424	THBS1, VEGFA	33	33	19333	35.506	1	0.67478	0.671726
GOTERM_BP_DIRECT	GO:0045648~positive regulation of erythrocyte differentiation	2	6.06061	0.0548122	HSPA1B, HSPA1A	33	34	19333	34.4617	1	0.67478	0.671726
GOTERM_BP_DIRECT	GO:0051085~chaperone mediated protein folding requiring cofactor	2	6.06061	0.0548122	HSPA1B, HSPA1A	33	34	19333	34.4617	1	0.67478	0.671726
GOTERM_BP_DIRECT	GO:0010628~positive regulation of gene expression	4	12.1212	0.0552114	ID3, HSPA1B, HSPA1A, VEGFA	33	525	19333	4.46361	1	0.67478	0.671726
GOTERM_BP_DIRECT	GO:0046034~ATP metabolic process	2	6.06061	0.0563794	HSPA1B, HSPA1A	33	35	19333	33.4771	1	0.67478	0.671726
GOTERM_BP_DIRECT	GO:0016192~vesicle-mediated transport	3	9.09091	0.0570581	RAB11FIP3, HSPA1B, HSPA1A	33	234	19333	7.51088	1	0.67478	0.671726
GOTERM_BP_DIRECT	GO:0006882~cellular zinc ion homeostasis	2	6.06061	0.0595063	MT1F, MT1X	33	37	19333	31.6675	1	0.67478	0.671726
GOTERM_BP_DIRECT	GO:0032570~response to progesterone	2	6.06061	0.0595063	SREBF1, THBS1	33	37	19333	31.6675	1	0.67478	0.671726
GOTERM_BP_DIRECT	GO:0009410~response to xenobiotic stimulus	3	9.09091	0.0605429	SREBF1, HSD11B2, THBS1	33	242	19333	7.26258	1	0.67478	0.671726
GOTERM_BP_DIRECT	GO:2001240~negative regulation of extrinsic apoptotic signaling pathway in absence of ligand	2	6.06061	0.061066	HSPA1B, HSPA1A	33	38	19333	30.8341	1	0.67478	0.671726
GOTERM_BP_DIRECT	GO:0071276~cellular response to cadmium ion	2	6.06061	0.0657301	MT1F, MT1X	33	41	19333	28.578	1	0.708039	0.704836
GOTERM_BP_DIRECT	GO:0042594~response to starvation	2	6.06061	0.0672798	PDK4, PCK1	33	42	19333	27.8975	1	0.708039	0.704836
GOTERM_BP_DIRECT	GO:0043536~positive regulation of blood vessel endothelial cell migration	2	6.06061	0.079588	THBS1, VEGFA	33	50	19333	23.4339	1	0.81809	0.814389
GOTERM_BP_DIRECT	GO:0042493~response to drug	3	9.09091	0.0843613	SREBF1, HSD11B2, THBS1	33	293	19333	5.99845	1	0.834305	0.83053
GOTERM_BP_DIRECT	GO:0006986~response to unfolded protein	2	6.06061	0.0872005	THBS1, HSPA1A	33	55	19333	21.3036	1	0.834305	0.83053
GOTERM_BP_DIRECT	GO:0033209~tumor necrosis factor-mediated signaling pathway	2	6.06061	0.0872005	KRT18, TRAF1	33	55	19333	21.3036	1	0.834305	0.83053
GOTERM_BP_DIRECT	GO:0031397~negative regulation of protein ubiquitination	2	6.06061	0.0887157	HSPA1B, HSPA1A	33	56	19333	20.9232	1	0.834305	0.83053
GOTERM_BP_DIRECT	GO:0045785~positive regulation of cell adhesion	2	6.06061	0.0932466	TPM1, VEGFA	33	59	19333	19.8593	1	0.857551	0.853671
GOTERM_BP_DIRECT	GO:0010629~negative regulation of gene expression	3	9.09091	0.0959083	ID3, CRYAB, VEGFA	33	316	19333	5.56185	1	0.857551	0.853671
GOTERM_BP_DIRECT	GO:0001570~vasculogenesis	2	6.06061	0.0992539	JUNB, VEGFA	33	63	19333	18.5984	1	0.857551	0.853671
